# Supplementary material for: Engineering antiviral immune-like systems for autonomous virus detection and inhibition in mice
Source: Nat Commun. 2022 Dec 9;13:7629. doi: 10.1038/s41467-022-35425-9 (PMC9734111; doi:10.1038/s41467-022-35425-9)
Supplement: Supplementary file 4 — Source data files [file 41467_2022_35425_MOESM4_ESM.xlsx]

## Sheet: Fig.1
Fig 1b
Virus	STING-suppression				Virus	STING-activation
Vehicle	0	0	0		HSV-1	39.2781	38	35
H1N1	0	0	0		hCoV-229E	28.6128	24	26.1437
EV-A71	0	0	0		SARS-CoV-2	18.1724	16.8227	29.0801
PRV2P	0	0	0		ADV	4.1	5.2	4.8
VSV	0	0	0		HCV	2.89	2.19	2.8
Lentivirus	0	0	0		DENV-2	2.73647	2.64962	2.5292
AAV	0	0	0		HBV	1.97	1.82	1.77
Fig 1c
MOI	ALICEsen-EGFP
0	441.5	-355.5	407.5	-410.5
0.1	57.5	509.5	6.5	457.5
0.5	1532.5	1475.5	1421.5
2.5	3145.5	3729.5	3093.5	3616.5
5	5570.5	5218.5	5352.5	5029.5
10	8623.5	8605.5	8507.5	8480.5
Fig 1d
Sampling time/incubation time (h)	0			0.5			1			3			6			24			48
0	0	0	0	0	0	0	0	0	0	0	0	0	0	0	0	0	0	0	0	0	0
6	1.1626	1.04588	1.0384	2.71975	2.69173	2.6462	2.54261	2.66401	2.3847	2.85369	2.89104	2.8475	2.07366	1.99896	1.9965	1.27933	1.32135	1.2987	1.27933	1.32135	1.38475
18	1.1019	0.87312	1.03876	2.99055	3.04658	2.99475	2.95816	3.23831	3.2855	4.45986	4.2871	4.3855	4.95449	4.63699	4.864	5.14534	4.57104	4.654	5.14534	4.57104	5.38585
24	0.957164	0.887127	0.8736	3.56952	3.63489	3.2746	3.84529	4.08808	3.8264	7.4901	7.24263	7.2645	10.7442	10.0298	10.543	11.4603	11.2922	11.395	10.9957	10.2347	10.3746
36	1.09257	0.999185	0.999284	4.47999	4.73679	4.7726	4.68106	5.12462	5.24	8.02237	9.69858	8.02837	12.7098	12.1449	12.543	20.3386	17.7566	18.3734	19.7386	19.4818	20.384
48	1.09724	0.92448	0.9837	5.0823	5.45583	5.364	5.81564	6.24987	5.9375	9.30171	11.8884	9.384	16.5478	15.3526	15.64	25.2131	21.9961	22.2469	24.9913	24.3143	24.277
60	1.11591	1.17194	1.0837	5.55388	5.8994	5.3835	7.41714	8.50504	7.6432	10.6651	13.0837	11.2445	19.0411	20.5353	19.654	25.7944	25.1968	25.874	29.8658	29.6837	30.2836
72	1.56414	1.55948	1.54928	7.2581	6.20756	6.656	7.95409	9.3875	8.49473	12.2152	13.3498	12.4955	21.7212	21.9733	21.765	28.761	28.1476	29.867	36.664	38.0367	38.9274
Fig 1e
MOI	1 d			2 d			3 d
0	2.52131	1.73223	2.3532	3.17965	2.9602	2.98643	4.19284	3.69325	4.0237
0.1	5.52353	5.44883	5.3256	19.302	18.695	19.0214	24.5734	24.1906	24.4683
0.5	7.74135	8.05885	7.9365	19.4187	23.6023	20.5613	26.7586	30.3351	27.8635
2.5	10.6409	11.0704	10.3786	28.6402	23.7657	25.2345	36.5123	32.805	34.3476
5	25.2178	20.5627	23.765	51.953	44.0155	46.2356	67.8839	50.7577	66.7005
10	78.352	74.2572	75.3532	122.816	123.479	122.935	141.305	157.89	145.753
Fig 1f
Cell lines	MOI = 0			MOI = 5
HeLa	5.5	5.7	5.628	20.065	21.0045	20.1874
Hana3A	4.19284	3.64189	4.0284	51.047	58.04	52.394
HEK-293A	4.5	4.6	4.297	72.34	73.05	72.184
hMSC-TERT	3.60921	3.94071	3.0284	58.453	51.6289	52.2974
HEK-293T	3.09479	3.84733	3.2084	73.2331	61.0456	65.284
Fig 1g					Fig 1h					Fig 1i					Fig 1j
Vehicle	7.92857	9.57143	10.4286		Vehicle	7.21	5.79	6.86		Vehicle	116.641	122.567	125.495		Vehicle	141.197	143.982	141.197
HCV	40.4286	37.9286	41		HBV	16.7143	17.5714	17.4286		ADV	172.024	179.66	180.918		HSV-1	374.108	371.116	373.363
Fig 1k					Fig 1l					Fig 1m					Fig 1n
Vehicle	7.98485	3.43939	6.4697		Vehicle	1.92424	3.43939	3.43939		Vehicle	75.7165	74.9973	71.3465		Vehicle	75.7165	87.4273	82.7192
HCV	67.0758	94.3485	88.2879		HBV	27.6818	30.7121	29.197		ADV	120.953	119.899	119.369		HSV-1	213.588	265.252	265.64
Fig 1o
Virus	ALICEsen-SEAP			ALICEim-IFNα			ALICEim-IFNβ
HCV	1.21	0.91	0.92	0	0	0	0	0	0
HBV	1.02	0.99	0.99	0.85	0.78	0.83	0.11	0.29	0.38
ADV	1.14	1.19	0.75	0.1	0.09	0.1	0.39	0.42	0.42
HSV-1	1.07	0.98	0.97	0.3	0.3	0.29	0.39	0.39	0.36

## Sheet: Fig.2
Fig 2b
sgRNA	Constitutive Cas9			ALICECas9
Nonsense	0.958816	1.26594	1.00225	1.02753	0.972466	1.0003
US8	0.30927	0.32421	0.33	0.471392	0.604997	0.53
UL29	0.433769	0.385553	0.377	0.32421	0.342696	0.327
UL52	0.153361	0.12896	0.138	0.26334	0.219912	0.247
Fig 2c
sgRNA	Constitutive Cas9			ALICECas9
Nonsense	1.0554	0.944605	1.002	1.09674	0.903263	1.0044
US8	0.444421	0.562529	0.439	0.34151	0.260616	0.435
UL29	0.532185	0.517632	0.5902	0.444421	0.368567	0.4392
UL52	0.420448	0.535887	0.472	0.360982	0.332171	0.384
Fig 2d
sgRNA	Constitutive Cas9			ALICECas9
Nonsense	1.21163	0.788371	0.9938	1.21824	0.78176	0.90128
US8	0.426317	0.378929	0.4028	0.314253	0.479632	0.384
UL29	0.351111	0.312083	0.3029	0.408951	0.34151	0.384
UL52	0.348686	0.289172	0.358	0.400535	0.248273	0.428
Fig 2e
sgRNA	Constitutive Cas9			ALICECas9
Nonsense	2274.72	3379.8	2573	3198.72	2244.32	2452.48
US8	1389.75	1393.7	1392.28	1592.32	1364.04	1543.98
UL29	627.3	887.315	889.374	985.14	791.24	876.39
UL52	148.988	387.6	386.323	653.118	859.961	679.332
Fig 2f
sgRNA	Constitutive Cas9			ALICECas9
Nonsense	3.24911e+06	3.24911e+06	3936389	3936389	3.7167e+06	3.24911e+06
US8	175832	150810	175832	1508104	193639	393639
UL29	150810	150810	12448	441670	221359	44167
UL52	26093.2	110943	22135.9	187789	150810	150810
Fig 2g
Gene			ALICECas9	sgRNAE1A+UL52	ADV	HSV-1	Data
E1B of ADV			-	-	+	-	0.96	1.02	1.02
			+	+	+	-	0.88	0.45	0.56
			+	+	+	+	0.78	0.73	0.87
E2 early of ADV			-	-	+	-	1.02	1	0.97
			+	+	+	-	0.34	0.31	0.34
			+	+	+	+	0.31	0.3	0.32
UL23 of HSV-1			-	-	-	+	1.1	0.97	0.94
			+	+	-	+	0.54	0.57	0.49
			+	+	+	+	0.66	0.41	0.37
UL30 of HSV-1			-	-	-	+	1.03	0.87	1.11
			+	+	-	+	0.59	0.65	0.55
			+	+	+	+	0.26	0.31	0.34

## Sheet: Fig.3
Fig 3b
Gene	Control			ALICECas9			ALICEAb			ALICECas9+Ab
UL23	1.11508	0.97991	0.926181	0.0836744	0.0866	0.084452	0.668196	0.7103	0.640702	0.0221176	0.029223	0.027446
UL30	1.02062	0.982129	1.01247	0.228338	0.179545	0.131759	0.713211	0.82661	0.719617	0.017829	0.018538	0.026965
US2	1.15682	0.94309	0.96418	0.071434	0.063385	0.013556	0.370493	0.485349	0.462804	0.0232617	0.022104	0.0178
Fig 3c
Time (d)	Control			10 μM ACV			50 μM ACV			ALICECas9			ALICEAb			ALICECas9+Ab
1	618	614	610	345	351	346	258	259	259	410	406	407	387	379	380	294	291	294
2	699	603	789	309	307	304	208	207	202	428	427	430	442	445	442	304	304	297
3	1085	1090	1094	531	528	534	393	393	394	547	547	544	622	620	621	345	346	346
4	2818	2846	2818	940	934	931	326	322	317	795	788	782	971	963	962	356	324	325
5	3912	3863	3829	1208	1203	1180	337	328	366	838	842	825	1171	1148	1113	326	327	325
6	4343	4403	5404	1272	1299	1323	400	437	451	899	886	867	1223	1217	1205	479	426	416
7	4997	5445	4731	1308	1356	1457	558	517	681	895	877	851	2773	2735	1699	731	711	656
Fig 3e
Control	3734.25	3508.25	3485.25	3446.25
ALICECas9	2428.25	2525.25	2376.25	2173.25
ALICEAb	2772.25	2690.25	2704.25	2725.25
ALICECas9+Ab	2235.25	2144.25	2190.25	2206.25
Fig 3g
Control	3834.25	3746.25	3985.25	3508.25
ALICECas9	2676.25	2625.25	2473.25	2628.25
ALICEAb	2572.25	2725.25	2690.25	2804.25
ALICECas9+Ab	2135.25	2190.25	2206.25	2344.25

## Sheet: Fig.4
Fig 4b
Time (h)	Vehicle						HSV-1
6	4.38469	1.05766	3.76065	5.89798			7.71093	9.52515	8.36502	9.24621
12	1.31521	2.31448	2.42568	0.551814			8.52088	3.24213	5.03522	5.32797
18	3.76065	1.92696	3.54601	3.6609			7.56476	5.13185	8.21103	5.60906
24	1.04681	3.30514	3.13306	1.91403			4.10187	5.96093	4.60272	4.34885
48	5.16939	5.97057	4.35574	4.95094			11.2063	10.1237	9.74474	9.16944
96	2.28848	1.00249	1.11581	1.51748			8.08817	6.41424	5.97057	6.25092
144	0.80532	1.05766	0.856482	0.992985			3.32098	1.88825	1.81161	1.72348
Fig 4c
Fig 4d
	Control						ALICECas9						ALICEAb						ALICECas9+Ab
Liver	2180.05	1557.56	1585.48	1563.41			578.006	878.588	517.779	683.942			278.493	366.193	171.426	178.791			1.23685	1.19471	9.66197	12.361	13.0844	268.733
Spleen	766.475	428.46	507.391	595.238			57.886	120.839	149.446	24.5317			99.7731	156.154	105.447	188.446			3.98475	2.44868	1.11987	10.0743
Kidney	39.6786	49.4289	25.6262	108.728			3.88955	13.4274	5.24991	18.4011			5.33102	9.01681	2.37581	3.06028			12.0998	10.4686	4.91948	9.67324
Fig 4e
	Control						ALICECas9						ALICEAb						ALICECas9+Ab
Liver	110.642	79.7712	65.7379	116.012			24.3896	34.8289	49.714	43.3139			41.8475	42.7204	61.1166	56.3053			3.09688	3.51892	1.76296	1.69525
Spleen	91.3807	94.7445	110.641	105.22			43.3717	65.9062	31.9278	24.3933			0.352512	1.51892	1.10235	61.8108			17.1777	16.8444	9.96873	1.92259
Kidney	12.3867	12.1753	9.48238	13.4268			1.31086	5.11494	1.59218	6.80971			4.1354	6.33047	6.14618	6.33668			1.86988	0.852918	4.28534	1.20111
Fig 4f
	Control						ALICECas9						ALICEAb						ALICECas9+Ab
Liver	896	811.528	896	711.156			61.829	282.222	339.521	28			61.829	112	56	224			84.8801	70.5556	61.829	56
Spleen	711.156	811.528	591.139	316.784			61.829	17.6389	15.4573	56			14	14	17.6389	17.6389			14	61.829	14	17.6389
Kidney	896	896	896	811.528			84.8801	17.6389	17.6389	79.196			56	56	56	56			61.829	61.829	14	14
Fig 4g
	Control						ALICECas9						ALICEAb						ALICECas9+Ab
Liver	148.407	114.29	76.2925	82.4178			60.0574	27.2074	32.3304	50.8489			19.4644	11.7398	8.51496	18.1261			4.01853	5.85867	1.23685	1.19471
Spleen	12.8042	12.0642	14.9024	16.2138			7.13874	9.34263	9.86513	2.12753			1.46258	1.19502	2.09585	2.10122			9.028	7.02312	4.61097	1.28896
Kidney	5.1285	7.22426	7.67027	7.45984			0.0867696	2.87925	2.37382	6.2384			0.733971	0.769972	0.864537	1.02896			1.87102	0.684814	0.889149	1.58076
Fig 4h
	Control						ALICECas9						ALICEAb						ALICECas9+Ab
Liver	52.125	90.7787	44.4504	24.1347			22.0259	11.6449	8.51496	18.1261			4.01853	11.9191	6.95611	3.09688			5.26682	1.3708	1.81924	3.01534
Spleen	13.7357	12.1491	19.9623	23.4275			3.38085	1.62729	0.721656	0.444845			3.08298	2.22126	1.49905	0.608169			0.913086	1.51176	0.780023	0.630031
Kidney	19.7803	12.3468	10.4565	21.4765			1.53234	2.87782	3.8702	3.52405			0.80266	0.281001	0.877012	0.82474			0.107978	0.0927214	0.0962261	1.0272
Fig 4i
	Control						ALICECas9						ALICEAb						ALICECas9+Ab
Liver	896	811.528	896	896			686	563	582	428			711.156	224	448	282.222			61.829	56	70.5556	14
Spleen	711.156	652	412	448			112	224	15.4573	17.6389			15.4573	56	56	56			11.1118	14	14	14
Kidney	202.882	202.882	282.222	147.785			61.829	70.5556	61.829	17.6389			39.598	56	61.829	61.829			56	15.4573	17.6389	15.4573
Fig 4j
	Control						ALICECas9						ALICEAb						ALICECas9+Ab
Liver	152.386	131.905	144.572	212.218			122.197	152.17	220.213	183.441			136.792	163.195		88.3867			68.7018	49.6919	58.8802	42.9438
Spleen	112.642	241.218	161.394	315.324			5.95772	57.024	153.125	3.20911			47.1592	24.3163	0.934914	4.47812			0.903803	39.3676	3.76537	17.8298
Kidney	178.891	481.358	313.42	223.395			49.8749	50.4126	53.7429	33.9675	33.3657		32.6133	1.06065	2.87196	83.6414			28.3469	37.3191	59.5195	38.2842
Fig 4k
	Control						ALICECas9						ALICEAb						ALICECas9+Ab
Liver	21.7561	18.2898	37.6998	14.159			13.9884	20.5384	39.2368	25.1455			8.55658	3.7909	4.56392	3.35699			2.16458	1.2749	1.22793	0.421342
Spleen	6.88845	26.3267	19.3999	20.194			4.50711	1.422	5.66247	1.83436			2.79808	6.11498	6.7488	1.7802			1.41999	2.32362	1.02743	0.121438
Kidney	3.58934	5.75954	5.53208	5.84939			5.66458	4.77243	2.64417	2.32426	2.20028		3.9963	4.76256	2.61691	5.73395	2.96855		1.42458	0.992764	0.955908	1.6675	0.778586
Fig 4l
	Control						ALICECas9						ALICEAb						ALICECas9+Ab
Liver	339.521	247.316	257.308	282.222			247.316	224	224	282.222			177.789	64.3271	70.5556	56			70.5556	61.829	70.5556	79.196
Spleen	247.316	257.308	257.308	247.316			84.8801	44.4472	147.785	84.8801			84.8801	84.8801	44.4472	70.5556			44.4472	39.598	61.829	48.7508
Kidney	282.222	282.222	147.785	84.8801			224	56	247.316	177.789			79.196	84.8801	61.829	70.5556			61.829	56	56	56

## Sheet: Fig.5
Fig 5b
Fig 5c
Control	15.1211	13.8442	13.2534	20.1214
ALICECas9+Ab	37.1148	30.7939	39.8683	31.6483
Fig 5d
Tissue	Control						ALICECas9+Ab
Liver	49.5221	27.8576	49.8665	27.2668			7.5081	3.74408	6.5995	6.24248
Spleen	72.8725	99.0978	228.41	307.67			2.67356	6.18651	4.04919	1.88626
Kideny	21.3574	16.4119	23.6976	20.4889			1.31605	1.01463	1.70925	1.30931
Fig 5e
Tissue	Control						ALICECas9+Ab
Liver	108.011	132.322	125.315	116.276			2.95313	3.24303	1.38437	1.65288
Spleen	113.625	499.69	222.04	276.03			1.11242	1.78596	2.57519	1.39468
Kideny	22.9866	16.5622	39.8698	15.331			1.47904	1.34147	2.4968	1.95471
Fig 5f
Tissue	Control						ALICECas9+Ab
Liver	128	128	128	115.933			48.5029	12.1257	16	32
Spleen	141.32	128	128	181.019			28.98	40.32	40.32	32
Kidney	48.5	40.32	35.33	64			10.0794	8.83	10.0794	12.1257
Fig 5g
UL23	3613.89	4454.44	1117.59	2135.73
US2	1290.33	2303.55	355.693	549.541
Fig 5h
Cytokines	Control						ALICECas9+Ab
IL-6	29.98	57.76	44.01	42.46			1.59	13.04	0.24	14.91	0.24
CCL5	9.54	9.71	8.55	7.51			1.42	3.5	3.39	2.89
CXCL10	178.09	191.36	188.84	153.32	374.24		71.65	95.79	104.87	117.89
TNF-α	18.22	24.12	19.83	20.43			0.42	9.05	2.05	0.24	13.15
IFN-α	42.95	64.76	57.33	62.2			9.21	25.92	22.69	9.65
Fig 5i
ALICECas9+sgRNAs+Ab	-						-						+
HSV-1	-						+						+
Data	3231.44	3217.98	3312.21	3109.33	3302.6	3212.21	3284.33	3319.9	3317.02	3306.44	3308.36	3299.71	3292.02	3308.36	3283.36	3366.06	3309.33	3289.14

## Sheet: Fig.6
Fig 6b
Fig 6c
Vehicle	16.83	17.5868	19.2674	16.2975
HSV-1	39.3156	34.5011	45.5355	36.9681
Fig 6d
Tissue	Control						ALICECas9+Ab
Liver	79.25	87	207.83	90.25			2.61	2.93	3.38	7.06
Spleen	47.56	86.93	41.1	22.63			8.77	9.7	5.63	5.55
Kideny	44.59	36.68	94.3	66.68			3.26	2.26	2.98	1.32
Fig 6e
Tissue	Control						ALICECas9+Ab
Liver	25.2293	19.2787	50.7743	30.1			3.07	3.2	12.17	1.6
Spleen	506.83	236.75	170.14	236.24			99.51	91.37	70.37	35.42
Kideny	22	35.25	20.74	36.46			2.1	2.13	1.13	1.9
Fig 6f
Tissue	Control						ALICECas9+Ab
Liver	128	141.32	128	64			6.3496	8.83272	5.65685	32
Spleen	101.594	101.594	128	128			12.1257	16	32	25.4
Kidney	101.594	48.5029	111.43	40.3175			35.3309	27.8576	22.6274	32

## Sheet: Fig.7
Fig 7b
Time (d)	WT									PBS with HSV-1									AAV-ALICESaCas9+Ab without HSV-1									AAV-ALICESaCas9+Ab with HSV-1
-6	20.9	23.8	20.9	21.9	20.5	21.5	19.4	21.7		20.9	22.2	22.9	20.2	22.7	19.8				20	21.6	19.4	20.9	19.7	21.9	22.6	22.3		21.6	20.9	22.2	21.3	21.7	22	22.3	21.8
-5	20.4	23.14	20.34	20.78	20.12	21.5				20.34	20.64	22.81	22.39	21.54	18.99	22.33	20.8		20.39	20.85	20.88	20.71						20.65	20.2	20.83	20.56	21.75	21.7	21.82	20.52
-4	20.25	23.58	20.23	20.88	20.8	21.24				20.58	20.64	22.63	21.69	22.88	21.6	19.07	20.74	22.28	20.71	20.6	21.39	20.39						20.8	20.15	21.04	21.22	21.39	22.26	21.82	20.58
-3	20.6	23	20.6	21.4	20.8	21.6				20.7	20.8	22.8	21.6	23	21.4	19	20.6	22.5	21.2	20.3	19.8	21.5	22	21.8				20.8	20.8	21.4	20.8	20.8	22.7	21.7	21	19.4
-2	20.5	22.8	20.6	21.9	20.8	21.9				20.8	21.5	23.6	22.3	23.1	21.8	19.8	21	23	20.6	20	20.1	21.7	22.5	21.7				21.2	20.7	21.6	20.3	21.4	22.2	22.8	21	20
-1	20.1	23	20.9	21.7	21	21.6				20.6	21.1	22.7	21.9	22.7	21.5	19.3	20.3	22.2	20.6	21.1	21.8	21.5						21.3	20.9	21.5	21.6	19.6	22.2	22.7	21.1	19.7
0	20.9	23.9	20.5	22	21.5	21.8				21.4	21.9	23.2	22.4	23.2	22.4	19.4	20.8	22.8	21.7	20.3	20.3	21.9	22.1	21.9				22	21.7	22.5	21.1	21.5	22.7	23.1	22.1	20.7
1	20.7	24.1	20.35	22.2	21.4	21.7				20.1	20.6	21.3	20.6	21.5	21.2	17.5	19.2	21	17.7	19.9	17.4	18.8	18.5	20.4	20.3	19.6		20.7	20.3	20.1	19.9	19.7	21.7	21.8	20.2	18.8
2	20.5	23.5	21.5	23.1	21.9	22.6				20	21.1	21.4	20.6	21.8	21.3	17.5	19.9	21.9	18.4	20.5	17.2	18.9	18.1	20.1	20.1	19.1		20.7	20.4	20.3	20.2	19.4	21.7	21.9	20.2	19.5
3	20.1	23.2	21.1	22.7	21	22.6				20.4	20.9	22.9	22.1	22.7	21.7	18.2	20.6	22.3	18.5	20.8	18.1	18.9	17.5	20.9	21.9	18.6		21.5	20.6	21	21.4	19.6	21.8	22.3	20.8	20
4	19.3	23	20.6	21.8	20.8	21.9				20	20.8	22.3	21.8	22.2	21.2	18.4	20.1	22	17.4	20.3	17.3	17.8	17.3	19.5	20.9	18.1		20.5	20.1	20.6	20.6	19.3	21.2	20.5	19.8	18.6
5	19.7	23.6	20.4	22.8	21.6	21.9				20	20.9	22.8	21.8	21.9	21.6	18.8	20.7	22.4	16.6	20.1	17.1	17.8	17	18.8	20.7	18		18.6	20	19.7	20.3	18.7	20.4	21.2	19.1	18
6	18.9	22.7	19.7	22.1	21.4	22.1				20.2	20.7	21.6	22	21.2	17.5	20.2	21.5		15.4	18.7	15.9	17	16.7	18.3	19	17.4		19.1	19.7	19.4	19.8	17.5	19.4	21.1	18.1	17.2
7	19.3	22.8	19.7	22	21.1	21.1				19.2	20.4	21.4	21.6	21	17.4	20	21.6		14.9	15.1	16.5	16.7	17.6	16.8				18.9	19	18.9	20.3
8	19.2	23.9	19.8	22.3	21.6	21.8				19.2	20	21.5	21.7	21.2	17.4	20.5	21.5		14.9	14.3	16.1	17.3	17.7	16.3				19.3	19	19	19.7
9	19.5	23.6	19.4	23.4	21.7	22.4				20	20.4	21.6	22.4	21.5	17.4	20.9	21.9		16.5	14.5	15.7	17.8	17.3					19.8	19.3	19.3	19
10	20.3	23.8	20.75	23.2	22.6	22.6				20.5	21.4	21.8	22.1	22.1	17.6	20.5	22		16.8	15.3	16.2	19.1						20.7	19.7	20.4	19.5
11	20.11	23.55	20.3	22.5	21.5	22.3				20.2	21.4	22.07	21.79	21.66	17.83	19.84	22.1		18.19	16.33	17.37	17.97						20.05	20.05	20.11	19.7
12	20.07	24.16	20.81	22.55	22.17	22.9				21.04	22.47	23.19	22.6	22.13	19	21.05	22.6		17.06	16.46	17.14	18.4						20.85	20.33	21.22	20.82
13	19.52	23.89	20.54	22.47	20.86	23.28				20.53	21.69	21.97	22.14	22.16	18.44	21.05	21.89		17.49	17.3	17.28	17.5	18.99					20.28	19.36	20.11	20.47
14	19.25	23.21	20.16	22.23	21.95	22.73				20.83	21.06	21.73	22.26	22.47	18.52	20.48	21.68		17	17.23	17.34	17.76						20.06	19.24	19.76	20.34
15	21.8	23.02	20.2	21						20.8	21.4	22.4	22.1	22.5	19	20.29	22.13		18.14	19.27	19.44	18.57						20.36	19.72	19.77	20.48
16	19.7	23.6	20.29	23.03						20.4	21.5	22.8	22.4	22.4	19.2	20.3	22		18.2	19.5	19.3	18.9						20.7	20	20	20.3
17	19.96	23.77	20.01	23.72						20.35	21.25	22.35	21.7	22.36	19.06	20.45	20.92		18.86	20.51	19.58	19.79						20.76	20.88	20.11	21.35
18	20.2	22.9	22.9	22.2						20.5	21.5	22	21.8	21.3	18.9	21.1	21.3		17.6	19	19	18.4						19	19	19.72	20.7
19	21.6	22.8	21.1	22.1						19.9	20.7	21.8	21.8	21.7	18	21.4	20.3		19	19.9	19.6	19.9						20.2	20.5	20	20.9
20	21.8	24.4	20.4	23						21	21.7	22.6	23.1	22.6	19.4	21.3	22.5		19.18	20.56	19.86	19.58						21.08	20.79	21.35	21.39
21	21.5	22.9	21.3	22.5						19.9	20.3	21	21.9	20.7	18.6	19.9	21.2		18.3	19.9	19.2	18.4						20.3	19.5	20.3	20.4
22	21.8	23.3	21.6	23						20.1	21.3	21.3	22.6	21.3	18.6	21	22		19.1	21.3	19.2	19.7						21	20.9	20.9	21.7
23	21.2	23.6	21.4	23						20.3	21.4	22.7	22	22.4	18.7	21.2	22.1		19.7	21.1	19.6	20.3						20.5	20.9	21.3	21.4
24	24.2	21.13	22.2	20.5						20.2	21.2	22.8	21.8	22.2	21	18.9	21.6		19	21.3	20	20.1						21.1	20.8	21.4	21.7
25	21.5	24.9	21.3	23.2						21	21.7	22	23.5	23	21.5	19.6	22.9		19.6	20.4	20.2	20.8						20	21.2	22.2	22.2
Fig 7b P values
Time	Comparisons	Summary	P value
-6 d	WT vs. AAV-ALICESaCas9+Ab without HSV-1	ns	0.9972
	WT vs. PBS with HSV-1	ns	0.965
	WT vs. AAV-ALICESaCas9+Ab with HSV-1	ns	0.9018
	AAV-ALICESaCas9+Ab without HSV-1 vs. PBS with HSV-1	ns	0.9202
	AAV-ALICESaCas9+Ab without HSV-1 vs. AAV-ALICESaCas9+Ab with HSV-1	ns	0.9719
	PBS with HSV-1 vs. AAV-ALICESaCas9+Ab with HSV-1	ns	0.6521
-5 d	WT vs. AAV-ALICESaCas9+Ab without HSV-1	ns	0.9913
	WT vs. PBS with HSV-1	ns	0.9693
	WT vs. AAV-ALICESaCas9+Ab with HSV-1	ns	0.9999
	AAV-ALICESaCas9+Ab without HSV-1 vs. PBS with HSV-1	ns	0.8837
	AAV-ALICESaCas9+Ab without HSV-1 vs. AAV-ALICESaCas9+Ab with HSV-1	ns	0.98
	PBS with HSV-1 vs. AAV-ALICESaCas9+Ab with HSV-1	ns	0.9758
-4 d	WT vs. AAV-ALICESaCas9+Ab without HSV-1	ns	0.9909
	WT vs. PBS with HSV-1	ns	0.9542
	WT vs. AAV-ALICESaCas9+Ab with HSV-1	ns	>0.9999
	AAV-ALICESaCas9+Ab without HSV-1 vs. PBS with HSV-1	ns	0.8452
	AAV-ALICESaCas9+Ab without HSV-1 vs. AAV-ALICESaCas9+Ab with HSV-1	ns	0.9873
	PBS with HSV-1 vs. AAV-ALICESaCas9+Ab with HSV-1	ns	0.9491
-3 d	WT vs. AAV-ALICESaCas9+Ab without HSV-1	ns	0.9999
	WT vs. PBS with HSV-1	ns	0.9856
	WT vs. AAV-ALICESaCas9+Ab with HSV-1	ns	0.9654
	AAV-ALICESaCas9+Ab without HSV-1 vs. PBS with HSV-1	ns	0.969
	AAV-ALICESaCas9+Ab without HSV-1 vs. AAV-ALICESaCas9+Ab with HSV-1	ns	0.9296
	PBS with HSV-1 vs. AAV-ALICESaCas9+Ab with HSV-1	ns	0.9997
-2 d	WT vs. AAV-ALICESaCas9+Ab without HSV-1	ns	0.8758
	WT vs. PBS with HSV-1	ns	0.9653
	WT vs. AAV-ALICESaCas9+Ab with HSV-1	ns	0.9923
	AAV-ALICESaCas9+Ab without HSV-1 vs. PBS with HSV-1	ns	0.5834
	AAV-ALICESaCas9+Ab without HSV-1 vs. AAV-ALICESaCas9+Ab with HSV-1	ns	0.6556
	PBS with HSV-1 vs. AAV-ALICESaCas9+Ab with HSV-1	ns	0.9954
-1 d	WT vs. AAV-ALICESaCas9+Ab without HSV-1	ns	>0.9999
	WT vs. PBS with HSV-1	ns	0.998
	WT vs. AAV-ALICESaCas9+Ab with HSV-1	ns	0.987
	AAV-ALICESaCas9+Ab without HSV-1 vs. PBS with HSV-1	ns	0.9983
	AAV-ALICESaCas9+Ab without HSV-1 vs. AAV-ALICESaCas9+Ab with HSV-1	ns	0.9859
	PBS with HSV-1 vs. AAV-ALICESaCas9+Ab with HSV-1	ns	0.9996
0 d	WT vs. AAV-ALICESaCas9+Ab without HSV-1	ns	0.9915
	WT vs. PBS with HSV-1	ns	0.9334
	WT vs. AAV-ALICESaCas9+Ab with HSV-1	ns	0.993
	AAV-ALICESaCas9+Ab without HSV-1 vs. PBS with HSV-1	ns	0.782
	AAV-ALICESaCas9+Ab without HSV-1 vs. AAV-ALICESaCas9+Ab with HSV-1	ns	>0.9999
	PBS with HSV-1 vs. AAV-ALICESaCas9+Ab with HSV-1	ns	0.7919
1 d	WT vs. AAV-ALICESaCas9+Ab without HSV-1	ns	0.0998
	WT vs. PBS with HSV-1	***	0.0001
	WT vs. AAV-ALICESaCas9+Ab with HSV-1	ns	0.1085
	AAV-ALICESaCas9+Ab without HSV-1 vs. PBS with HSV-1	ns	0.1173
	AAV-ALICESaCas9+Ab without HSV-1 vs. AAV-ALICESaCas9+Ab with HSV-1	ns	>0.9999
	PBS with HSV-1 vs. AAV-ALICESaCas9+Ab with HSV-1	ns	0.1073
2 d	WT vs. AAV-ALICESaCas9+Ab without HSV-1	ns	0.0515
	WT vs. PBS with HSV-1	****	<0.0001
	WT vs. AAV-ALICESaCas9+Ab with HSV-1	*	0.0284
	AAV-ALICESaCas9+Ab without HSV-1 vs. PBS with HSV-1	*	0.0301
	AAV-ALICESaCas9+Ab without HSV-1 vs. AAV-ALICESaCas9+Ab with HSV-1	ns	0.9949
	PBS with HSV-1 vs. AAV-ALICESaCas9+Ab with HSV-1	ns	0.0569
3 d	WT vs. AAV-ALICESaCas9+Ab without HSV-1	ns	0.8679
	WT vs. PBS with HSV-1	***	0.0009
	WT vs. AAV-ALICESaCas9+Ab with HSV-1	ns	0.5776
	AAV-ALICESaCas9+Ab without HSV-1 vs. PBS with HSV-1	**	0.0043
	AAV-ALICESaCas9+Ab without HSV-1 vs. AAV-ALICESaCas9+Ab with HSV-1	ns	0.9418
	PBS with HSV-1 vs. AAV-ALICESaCas9+Ab with HSV-1	*	0.0247
4 d	WT vs. AAV-ALICESaCas9+Ab without HSV-1	ns	0.9756
	WT vs. PBS with HSV-1	***	0.0002
	WT vs. AAV-ALICESaCas9+Ab with HSV-1	ns	0.2771
	AAV-ALICESaCas9+Ab without HSV-1 vs. PBS with HSV-1	***	0.0001
	AAV-ALICESaCas9+Ab without HSV-1 vs. AAV-ALICESaCas9+Ab with HSV-1	ns	0.4143
	PBS with HSV-1 vs. AAV-ALICESaCas9+Ab with HSV-1	*	0.0305
5 d	WT vs. AAV-ALICESaCas9+Ab without HSV-1	ns	0.8797
	WT vs. PBS with HSV-1	****	<0.0001
	WT vs. AAV-ALICESaCas9+Ab with HSV-1	**	0.0034
	AAV-ALICESaCas9+Ab without HSV-1 vs. PBS with HSV-1	****	<0.0001
	AAV-ALICESaCas9+Ab without HSV-1 vs. AAV-ALICESaCas9+Ab with HSV-1	*	0.014
	PBS with HSV-1 vs. AAV-ALICESaCas9+Ab with HSV-1	ns	0.102
6 d	WT vs. AAV-ALICESaCas9+Ab without HSV-1	ns	0.8277
	WT vs. PBS with HSV-1	****	<0.0001
	WT vs. AAV-ALICESaCas9+Ab with HSV-1	**	0.0033
	AAV-ALICESaCas9+Ab without HSV-1 vs. PBS with HSV-1	****	<0.0001
	AAV-ALICESaCas9+Ab without HSV-1 vs. AAV-ALICESaCas9+Ab with HSV-1	*	0.0275
	PBS with HSV-1 vs. AAV-ALICESaCas9+Ab with HSV-1	*	0.0121
7 d	WT vs. AAV-ALICESaCas9+Ab without HSV-1	ns	0.7054
	WT vs. PBS with HSV-1	****	<0.0001
	WT vs. AAV-ALICESaCas9+Ab with HSV-1	ns	0.0997
	AAV-ALICESaCas9+Ab without HSV-1 vs. PBS with HSV-1	****	<0.0001
	AAV-ALICESaCas9+Ab without HSV-1 vs. AAV-ALICESaCas9+Ab with HSV-1	ns	0.454
	PBS with HSV-1 vs. AAV-ALICESaCas9+Ab with HSV-1	***	0.0004
8 d	WT vs. AAV-ALICESaCas9+Ab without HSV-1	ns	0.3327
	WT vs. PBS with HSV-1	****	<0.0001
	WT vs. AAV-ALICESaCas9+Ab with HSV-1	*	0.0197
	AAV-ALICESaCas9+Ab without HSV-1 vs. PBS with HSV-1	****	<0.0001
	AAV-ALICESaCas9+Ab without HSV-1 vs. AAV-ALICESaCas9+Ab with HSV-1	ns	0.3913
	PBS with HSV-1 vs. AAV-ALICESaCas9+Ab with HSV-1	***	0.0002
9 d	WT vs. AAV-ALICESaCas9+Ab without HSV-1	ns	0.4754
	WT vs. PBS with HSV-1	****	<0.0001
	WT vs. AAV-ALICESaCas9+Ab with HSV-1	*	0.0114
	AAV-ALICESaCas9+Ab without HSV-1 vs. PBS with HSV-1	****	<0.0001
	AAV-ALICESaCas9+Ab without HSV-1 vs. AAV-ALICESaCas9+Ab with HSV-1	ns	0.1956
	PBS with HSV-1 vs. AAV-ALICESaCas9+Ab with HSV-1	***	0.0008
10 d	WT vs. AAV-ALICESaCas9+Ab without HSV-1	ns	0.2193
	WT vs. PBS with HSV-1	****	<0.0001
	WT vs. AAV-ALICESaCas9+Ab with HSV-1	*	0.0239
	AAV-ALICESaCas9+Ab without HSV-1 vs. PBS with HSV-1	****	<0.0001
	AAV-ALICESaCas9+Ab without HSV-1 vs. AAV-ALICESaCas9+Ab with HSV-1	ns	0.5643
	PBS with HSV-1 vs. AAV-ALICESaCas9+Ab with HSV-1	***	0.0006
11 d	WT vs. AAV-ALICESaCas9+Ab without HSV-1	ns	0.5308
	WT vs. PBS with HSV-1	****	<0.0001
	WT vs. AAV-ALICESaCas9+Ab with HSV-1	ns	0.0974
	AAV-ALICESaCas9+Ab without HSV-1 vs. PBS with HSV-1	****	<0.0001
	AAV-ALICESaCas9+Ab without HSV-1 vs. AAV-ALICESaCas9+Ab with HSV-1	ns	0.6013
	PBS with HSV-1 vs. AAV-ALICESaCas9+Ab with HSV-1	*	0.0125
12 d	WT vs. AAV-ALICESaCas9+Ab without HSV-1	ns	0.9446
	WT vs. PBS with HSV-1	****	<0.0001
	WT vs. AAV-ALICESaCas9+Ab with HSV-1	ns	0.3049
	AAV-ALICESaCas9+Ab without HSV-1 vs. PBS with HSV-1	****	<0.0001
	AAV-ALICESaCas9+Ab without HSV-1 vs. AAV-ALICESaCas9+Ab with HSV-1	ns	0.5374
	PBS with HSV-1 vs. AAV-ALICESaCas9+Ab with HSV-1	***	0.0001
13 d	WT vs. AAV-ALICESaCas9+Ab without HSV-1	ns	0.8366
	WT vs. PBS with HSV-1	****	<0.0001
	WT vs. AAV-ALICESaCas9+Ab with HSV-1	ns	0.1061
	AAV-ALICESaCas9+Ab without HSV-1 vs. PBS with HSV-1	****	<0.0001
	AAV-ALICESaCas9+Ab without HSV-1 vs. AAV-ALICESaCas9+Ab with HSV-1	ns	0.3489
	PBS with HSV-1 vs. AAV-ALICESaCas9+Ab with HSV-1	*	0.0147
14 d	WT vs. AAV-ALICESaCas9+Ab without HSV-1	ns	0.8845
	WT vs. PBS with HSV-1	****	<0.0001
	WT vs. AAV-ALICESaCas9+Ab with HSV-1	ns	0.0957
	AAV-ALICESaCas9+Ab without HSV-1 vs. PBS with HSV-1	****	<0.0001
	AAV-ALICESaCas9+Ab without HSV-1 vs. AAV-ALICESaCas9+Ab with HSV-1	ns	0.2767
	PBS with HSV-1 vs. AAV-ALICESaCas9+Ab with HSV-1	*	0.0123
15 d	WT vs. AAV-ALICESaCas9+Ab without HSV-1	ns	0.9946
	WT vs. PBS with HSV-1	**	0.0073
	WT vs. AAV-ALICESaCas9+Ab with HSV-1	ns	0.3093
	AAV-ALICESaCas9+Ab without HSV-1 vs. PBS with HSV-1	**	0.0031
	AAV-ALICESaCas9+Ab without HSV-1 vs. AAV-ALICESaCas9+Ab with HSV-1	ns	0.3
	PBS with HSV-1 vs. AAV-ALICESaCas9+Ab with HSV-1	ns	0.4428
16 d	WT vs. AAV-ALICESaCas9+Ab without HSV-1	ns	0.9794
	WT vs. PBS with HSV-1	**	0.0065
	WT vs. AAV-ALICESaCas9+Ab with HSV-1	ns	0.3203
	AAV-ALICESaCas9+Ab without HSV-1 vs. PBS with HSV-1	**	0.0044
	AAV-ALICESaCas9+Ab without HSV-1 vs. AAV-ALICESaCas9+Ab with HSV-1	ns	0.3913
	PBS with HSV-1 vs. AAV-ALICESaCas9+Ab with HSV-1	ns	0.4083
17 d	WT vs. AAV-ALICESaCas9+Ab without HSV-1	ns	0.6668
	WT vs. PBS with HSV-1	*	0.041
	WT vs. AAV-ALICESaCas9+Ab with HSV-1	ns	0.5473
	AAV-ALICESaCas9+Ab without HSV-1 vs. PBS with HSV-1	ns	0.2193
	AAV-ALICESaCas9+Ab without HSV-1 vs. AAV-ALICESaCas9+Ab with HSV-1	ns	0.9794
	PBS with HSV-1 vs. AAV-ALICESaCas9+Ab with HSV-1	ns	0.5473
18 d	WT vs. AAV-ALICESaCas9+Ab without HSV-1	ns	0.4975
	WT vs. PBS with HSV-1	***	0.0001
	WT vs. AAV-ALICESaCas9+Ab with HSV-1	*	0.0162
	AAV-ALICESaCas9+Ab without HSV-1 vs. PBS with HSV-1	**	0.0021
	AAV-ALICESaCas9+Ab without HSV-1 vs. AAV-ALICESaCas9+Ab with HSV-1	ns	0.1786
	PBS with HSV-1 vs. AAV-ALICESaCas9+Ab with HSV-1	ns	0.5357
19 d	WT vs. AAV-ALICESaCas9+Ab without HSV-1	ns	0.3327
	WT vs. PBS with HSV-1	*	0.0273
	WT vs. AAV-ALICESaCas9+Ab with HSV-1	ns	0.2632
	AAV-ALICESaCas9+Ab without HSV-1 vs. PBS with HSV-1	ns	0.4118
	AAV-ALICESaCas9+Ab without HSV-1 vs. AAV-ALICESaCas9+Ab with HSV-1	ns	0.9749
	PBS with HSV-1 vs. AAV-ALICESaCas9+Ab with HSV-1	ns	0.7652
20 d	WT vs. AAV-ALICESaCas9+Ab without HSV-1	ns	0.8167
	WT vs. PBS with HSV-1	**	0.0087
	WT vs. AAV-ALICESaCas9+Ab with HSV-1	ns	0.4282
	AAV-ALICESaCas9+Ab without HSV-1 vs. PBS with HSV-1	*	0.0286
	AAV-ALICESaCas9+Ab without HSV-1 vs. AAV-ALICESaCas9+Ab with HSV-1	ns	0.8185
	PBS with HSV-1 vs. AAV-ALICESaCas9+Ab with HSV-1	ns	0.3513
21 d	WT vs. AAV-ALICESaCas9+Ab without HSV-1	ns	0.1078
	WT vs. PBS with HSV-1	**	0.001
	WT vs. AAV-ALICESaCas9+Ab with HSV-1	ns	0.0902
	AAV-ALICESaCas9+Ab without HSV-1 vs. PBS with HSV-1	ns	0.1581
	AAV-ALICESaCas9+Ab without HSV-1 vs. AAV-ALICESaCas9+Ab with HSV-1	ns	0.9718
	PBS with HSV-1 vs. AAV-ALICESaCas9+Ab with HSV-1	ns	0.4821
22 d	WT vs. AAV-ALICESaCas9+Ab without HSV-1	ns	0.2024
	WT vs. PBS with HSV-1	**	0.0089
	WT vs. AAV-ALICESaCas9+Ab with HSV-1	ns	0.3906
	AAV-ALICESaCas9+Ab without HSV-1 vs. PBS with HSV-1	ns	0.3327
	AAV-ALICESaCas9+Ab without HSV-1 vs. AAV-ALICESaCas9+Ab with HSV-1	ns	0.999
	PBS with HSV-1 vs. AAV-ALICESaCas9+Ab with HSV-1	ns	0.3906
23 d	WT vs. AAV-ALICESaCas9+Ab without HSV-1	ns	0.5419
	WT vs. PBS with HSV-1	*	0.049
	WT vs. AAV-ALICESaCas9+Ab with HSV-1	ns	0.4083
	AAV-ALICESaCas9+Ab without HSV-1 vs. PBS with HSV-1	ns	0.3517
	AAV-ALICESaCas9+Ab without HSV-1 vs. AAV-ALICESaCas9+Ab with HSV-1	ns	0.9684
	PBS with HSV-1 vs. AAV-ALICESaCas9+Ab with HSV-1	ns	0.73
24 d	WT vs. AAV-ALICESaCas9+Ab without HSV-1	ns	0.6799
	WT vs. PBS with HSV-1	ns	0.0948
	WT vs. AAV-ALICESaCas9+Ab with HSV-1	ns	0.7937
	AAV-ALICESaCas9+Ab without HSV-1 vs. PBS with HSV-1	ns	0.4015
	AAV-ALICESaCas9+Ab without HSV-1 vs. AAV-ALICESaCas9+Ab with HSV-1	ns	>0.9999
	PBS with HSV-1 vs. AAV-ALICESaCas9+Ab with HSV-1	ns	0.5011
25 d	WT vs. AAV-ALICESaCas9+Ab without HSV-1	ns	0.6536
	WT vs. PBS with HSV-1	*	0.0144
	WT vs. AAV-ALICESaCas9+Ab with HSV-1	ns	0.3733
	AAV-ALICESaCas9+Ab without HSV-1 vs. PBS with HSV-1	ns	0.0954
	AAV-ALICESaCas9+Ab without HSV-1 vs. AAV-ALICESaCas9+Ab with HSV-1	ns	0.8964
	PBS with HSV-1 vs. AAV-ALICESaCas9+Ab with HSV-1	ns	0.5011
Fig 7c
Tissue	Control						ALICECas9+Ab
Eye	81.5719	82.7106	71.0125	146.018			7.1602	5.31474	2.77022	1.47427
TG	49.18	36.2523	32.2226	46.8507			7.01285	9.44794	7.21	9.18959
Brain	24.6469	36.5889	42.3219	34.856			3.44221	4.12197	3.58838	4.26733
Fig 7d
Tissue	Control						ALICECas9+Ab
Eye	82.7106	149.086	28.0514	48.5029			9.78112	7.56846	11.8762	9.91766
TG	74.1993	63.2649	64.148	75.7584			22.3675	17.6713	10.6541	15.4907
Brain	307.264	303.034	331.608	431.535			62.8279	75.2351	55.0753	56.2325
Fig 7e
Tissue	Control						ALICECas9+Ab
Eye	19.6075	13.8646	15.707	6.78963			2.20891	0.177186	1.52979	2.19365
TG	11.93	18.59	19.12	14.09			2.02324	2.12383	3.88164	4.10296
Brain	51.6251	53.0765	43.7133	52.7098			3.03143	24.4201	24.9333	30.4844
Fig 7f
Tissue	Control						ALICECas9+Ab
Eye	5.84283	4.21831	6.48302	6.61925			1.02574	2.1386	1.60956	2.43964
TG	314.446	216.267	241.632	312.274			8.32048	11.3661	6.26219	3.99077
Brain	11.0809	9.98664	26.1729	14.2215			1.06437	1.24833	1.20581	0.76313
Fig 7g
Control	141.323	194.01	161.27	147.033
ALICECas9+Ab	64	90.5097	48.5029	64
Fig 7h
Control	36.7583	64	32	64
ALICECas9+Ab	8.83272	10.0794	8	8
Fig 7i
Time (d)	Vehicle						HSV-1
5	62910	38882	59719	38688			234552	289190	339094	281372
14	65036	8698	25037	68734			257202	174779	186956	356474
25	10328	9535	6536	67784			265258	434041	265532	477647
Fig 7j
Time (d)	Vehicle						HSV-1
5	13.7016	10.3823	7.9215	6.56616			38.3879	21.0513	21.8925	20.0424
14	9.09346	7.1345	10.7066	7.20545			23.7175	28.5936	35.7467	29.2703
25	12.0809	13.9303	16.4292	16.7962			29.6148	26.6058	25.9915	33.9626
Fig 7k
Time (d)	WT						PBS with HSV-1						AAV-ALICESaCas9+Ab without HSV-1						AAV-ALICESaCas9+Ab without HSV-1
5	26.71	13.17	20.98	3.93			15.52	26.05	7.23	9.05			141.56	105.99	124.82	106.22			80.55	53.21	62.18	6.99
14	23.21	22.77	15.05	1.93			24.81	23.21	23.13	19.77			93.08	149.49	176.78	92.92			13.9	52.74	11.79	45.87	62.02	29.61
25	38.77	28.05	26.42	15.46			24.81	13.9	11.72	29.53			134.45	56.82	58.55	54.54	78.01		17.31	31.78	20.05	29.53
Fig 7l
Time (d)	WT						PBS with HSV-1						AAV-ALICESaCas9+Ab without HSV-1						AAV-ALICESaCas9+Ab without HSV-1
5	6.25	4.87	5.29	3.98			3.35	3.4	5.06	5.49	4.61	3.79	15.27	9.72	9.77	11.45			7.75	6.6	7.54	7.12	7.85
14	5.99	5.13	1.61	4.11			5.49	5.13	5.43	5.3			11.45	10.1	9.85	9.85			4.62	4.21	5.11	5.03	3.37
25	2.86	3.64	2.51	2.05			2.95	2.92	3.54	2.63			6.48	6.21	7.54	7.96			2.63	3.79	1.95	3.78
Fig 7m
Time (d)	WT						PBS with HSV-1						AAV-ALICESaCas9+Ab without HSV-1						AAV-ALICESaCas9+Ab without HSV-1
5	92.78	131.31	115.19	98.87			72.56	148.35	75.03	94.92			1969.29	2669.51	2401.68	1843.53			1582.49	1636.61	1302.25	1325.59
14	97.61	142.26	103.59	79.03			126.4	157.05	164.46	102.43			243.73	309.83	228.52	323.23			109.04	137.98	157.02	61.54
25	47.84	103.9	66.38	34.2			77.11	62.91	97.64	51.3			132.39	136.08	134.4	269.43			51.43	87.49	87.58	85.93
Fig 7n
Time (d)	WT						PBS with HSV-1						AAV-ALICESaCas9+Ab without HSV-1						AAV-ALICESaCas9+Ab without HSV-1
5	3.27	1.07	2.05	1.07			1.96	0.99	0.99	1.16			38.19	15.89	16.37	11.31			0.69	0.76	0.62	1.11
14	1.86	0.24	0.24	0.24			2.05	1.07	1.41	0.3			21.77	14.61	7.23	7.05			1.86	2.75	2.96	2.75
25	2.96	0.55	2.54	0.62			2.15	0.24	3.38	0.92			26.52	31.95	7.48	6.19			1.5	2.75	1.45	0.24
Fig 7o
Time (d)	WT						PBS with HSV-1						AAV-ALICESaCas9+Ab without HSV-1						AAV-ALICESaCas9+Ab without HSV-1
5	12.48	13.05	13.99	5.81			7.9	9.87	5.21	6.22			39.88	32.22	30.221	43.72			9.54	8.99	7.47	3.39
14	11.22	10.32	0.93	9.65			10.09	5.11	10.32	11.22			72.17	66	45.9	32.73			5.81	8.77	6.63	5.61
25	15.4	14.69	11.9	4.81			13.52	6.84	2.25	7.9			35.53	65.79	36.81	62.46			13.75	13.52	10.32	15.64

## Sheet: Supplementary Fig. 1
Supplement Fig 1a
Supplement Fig 1b
STING (ng)	MOI = 0			MOI = 5
0	2.3	2.53	2.84	5.39	6.394	4.495
1	4.394	4.29	4.82	10.48	12.43	11.37
5	10.49	10.74	11.48	20.49	21.57	22.294
10	11.45	12.495	14.93	24.58	23.548	22.595
20	15.393	16.9438	15.3495	30.485	31.492	32.593
50	15.342	14.4923	18.43	50.493	52.492	54.982
100	30.593	32.492	31.492	60.348	60.282	64.382
200	70.348	73.94	72.9	90.483	93.593	92.835
Supplement Fig 1c
Promoter	MOI = 0			MOI = 5
PSV40	5.958	6.834	5.853	42.4934	40.583	40.583
PmPGK	6.394	5.385	7.384	45.683	50.459	47.9348
PhCMV	5.394	2.495	4.395	78.4834	86.395	82.583
Supplement Fig 1d
Reporter	MOI = 0			MOI = 5
PALICE1	8.346	7.21608	7.5629	172.208	145.537	155.372
PALICE2	3.60376	4.3656	4.208	64.1389	64.7677	64.297
PALICE3	3.23416	3.4552	3.287	53.7358	66.8279	58.264
PALICE4	11.2136	10.2206	10.653	179.191	172.925	175.924
PALICE5	2.72056	2.81472	2.679	59.6232	52.739	55.293
PALICE6	3.09479	3.84733	3.7926	83.233	81.046	85.248
PAP-1	3.2	3.6	6.3	4.2	5.9	3.1
PNF-kB	10.3	9.8	11.1	12.3	10.4	11.8
Supplement Fig 1e
Time (h)	ON-OFF-ON			OFF-ON-OFF
0	0	0	0	0	0	0
22.5	3.55785	4.02942	4.39828	1.26532	1.35871	1.30734
30	6.4947	6.92426	6.61143	1.42874	1.96569	1.62484
30 (Replace with new medium)	0	0	0	0	0	0
52.5	0.715505	0.883593	1.01433	3.64189	3.57185	3.66057
60	1.00499	1.22444	1.49057	5.013	5.701	6.1531
60 (Replace with new medium)	0	0	0	0	0	0
82.5	3.40844	3.76796	3.83799	1.49057	1.43921	1.3284
90	5.54829	5.70786	6.05337	1.49991	1.56528	1.37385

## Sheet: Supplementary Fig. 2
Supplement Fig 2a
Supplement Fig 2b
Supplement Fig 2c
Constitutive d2EYFP (pYW110)	+			+			+			+			+
Constitutive Cas9 (pYW54)	+			+			-			-			-
Constitutive STING (pYW274)	-			-			+			+			+
HSV-1-inducible Cas9 (pYW169)	-			-			+			+			+
sgRNAnonsense (pWS68)	+			-			-			+			-
sgRNAd2EYFP (pYW107/pYW108)	-			+			+			-			+
HSV-1	-			-			-			+			+
Data	14168	13988.8	14223	502.64	502.5	464.4	12908.2	12354.3	13009	9089.96	8956.32	8807.04	1320.48	1212.75	1136.25

## Sheet: Supplementary Fig. 3
Supplement Fig 3b
MOI	Control			Constitutive E317 Ab
0.1	25205	24004	25002	18804	24232	23095
1	36345	39799	37942	21075	22778	20945
5	35036	36926	36093	22236	24233	23095
10	31202	34543	34028	25102	21501	24075
15	32407	36262	35822	21075	23016	24093
Supplement Fig 3c
MOI	Control			ALICEAb
0.1	25205	24004	24986	23736	25002	23095
1	36345	39799	38905	31234	30975	30062
5	35036	36926	36094	23712	23904	23615
10	31202	34543	32655	37164	43789	37095
15	32407	36262	38759	37359	41124	36085

[truncated: 7 more sheets: Supplementary Fig. 4, Supplementary Fig. 5, Supplementary Fig. 6, Supplementary Fig. 7, Supplementary Fig. 8, Supplementary Fig. 10, Supplementary Fig. 11]
